# Supplementary material for: Owner’s Perspective About the Use of Mirtazapine Transdermal Ointment in Cats—A Survey-Based Study
Source: Animals (Basel). 2025 Oct 21;15(20):3054. doi: 10.3390/ani15203054 (PMC12562069; doi:10.3390/ani15203054)
Supplement: Supplementary file 1 [file animals-15-03054-s001.zip]

Archive with 1 entries (1 files):
- animals-3919165-supplementary File S1.pdf
